# Supplementary material for: Association of Japanese Breakfast Intake with Macro- and Micronutrients and Morning Chronotype
Source: Nutrients. 2022 Aug 25;14(17):3496. doi: 10.3390/nu14173496 (PMC9458211; doi:10.3390/nu14173496)
Supplement: Supplementary file 1 [file nutrients-14-03496-s001.zip]

Archive with 1 entries (1 files):
- nutrients-1807447-supplementary.pdf
